# Supplementary material for: Enhancing Skeletal Muscle Fiber Type Transition Through Substrate Coating Alteration in Myoblast Cell Culture
Source: Int J Mol Sci. 2025 Jun 12;26(12):5637. doi: 10.3390/ijms26125637 (PMC12192587; doi:10.3390/ijms26125637)
Supplement: Supplementary file 1 [file ijms-26-05637-s001.zip]

Archive with 1 entries (1 files):
- ijms-3655286-supplementary.pdf
